# Supplementary material for: Gait Metrics in Elderly Fallers and Non-Fallers with Varying Levels of Glaucoma: A Longitudinal Prospective Cohort Study
Source: Sensors (Basel). 2025 Jun 13;25(12):3712. doi: 10.3390/s25123712 (PMC12197231; doi:10.3390/s25123712)
Supplement: Supplementary file 1 [file sensors-25-03712-s001.zip]

Archive with 9 entries (8 files):
- FigureS1.jpg
- FigureS2.jpg
- FigureS3.jpg
- FigureS4.jpg
- __MACOSX/
- __MACOSX/._FigureS1.jpg
- __MACOSX/._FigureS2.jpg
- __MACOSX/._FigureS3.jpg
- __MACOSX/._FigureS4.jpg
